# Supplementary material for: Effect of Hyaluronic Acid Compared to Platelet-Rich Plasma as Adjuvants to Bone Marrow Mesenchymal Stem Cell Treatment of Knee Osteoarthritis: Analysis from Two Clinical Trials
Source: Diagnostics (Basel). 2025 Jan 28;15(3):309. doi: 10.3390/diagnostics15030309 (PMC11816799; doi:10.3390/diagnostics15030309)
Supplement: Supplementary file 1 [file diagnostics-15-00309-s001.zip]

Archive with 1 entries (1 files):
- diagnostics-3405968-supplementary.pdf
